# Supplementary material for: Global spatially explicit yield gap time trends reveal regions at risk of future crop yield stagnation
Source: Nat Food. 2024 Jan 26;5(2):125–35. doi: 10.1038/s43016-023-00913-8 (PMC10896731; doi:10.1038/s43016-023-00913-8)
Supplement: Supplementary file 3 — Supplementary Tables 10–24. [file 43016_2023_913_MOESM3_ESM.xlsx]

## Sheet: Table S10
Table S10 - Fraction of harvested area with increasing yield ceiling. Results limited to regions with at least 2.5% of circa year 2000 harvested area or production.
Crop	Region	Fraction of harvested area with increasing yield ceiling, circa 1975-2010	Fraction of harvested area with increasing yield ceiling, circa 2000-2010
		Percent	Percent
barley	world	0.69	0.01
barley	North America	0.74	0.03
barley	Africa and Mideast	0.42	0
barley	Eastern Europe + FSU	0.84	0.03
barley	Asia	0.34	0
barley	Oceania	0.34	0
barley	Western Europe	0.88	0
cassava	world	0.85	0.75
cassava	LAm and Carribean	0.75	0.58
cassava	Africa and Mideast	0.84	0.74
cassava	Asia	0.98	0.95
maize	world	1	0.97
maize	North America	1	1
maize	LAm and Carribean	1	0.99
maize	Africa and Mideast	1	0.96
maize	Eastern Europe + FSU	1	1
maize	Asia	1	0.94
maize	China	1	0.95
maize	Western Europe	1	1
oilpalm	world	0.07	0.01
oilpalm	LAm and Carribean	0.38	0
oilpalm	Africa and Mideast	0.08	0
oilpalm	Asia	0.02	0.01
rapeseed	world	0.99	0.01
rapeseed	North America	1	0
rapeseed	Eastern Europe + FSU	1	0
rapeseed	Asia	0.98	0
rapeseed	China	1	0.01
rapeseed	Oceania	1	0.02
rapeseed	Western Europe	1	0.1
rice	world	1	0.65
rice	LAm and Carribean	1	0.64
rice	Africa and Mideast	1	0.58
rice	Asia	1	0.85
rice	China	1	0.01
sorghum	world	0.94	0
sorghum	North America	1	0
sorghum	LAm and Carribean	0.98	0
sorghum	Africa and Mideast	0.98	0
sorghum	Asia	0.82	0
sorghum	China	0.98	0
sorghum	Oceania	1	0
soybean	world	1	0.86
soybean	North America	1	0.9
soybean	LAm and Carribean	1	0.95
soybean	Asia	0.96	0.94
soybean	China	1	0.56
sugarcane	world	0.56	0
sugarcane	North America	0.86	0
sugarcane	LAm and Carribean	0.69	0
sugarcane	Africa and Mideast	0.24	0
sugarcane	Asia	0.55	0
sugarcane	China	0.68	0
sugarcane	Oceania	0	0
wheat	world	0.98	0.04
wheat	North America	1	0.02
wheat	LAm and Carribean	1	0
wheat	Africa and Mideast	0.97	0.15
wheat	Eastern Europe + FSU	1	0
wheat	Asia	0.96	0.06
wheat	China	0.99	0.04
wheat	Oceania	0.88	0
wheat	Western Europe	1	0

## Sheet: Table S11
Table S11: Table of percent growth per year for attainable yield over time-period 1975-2010. Results only shown for crop-region contributions that comprise 2.5% of global production or 2.5% of harvested area in year 2000. Percent growth per year calculated as average linear growth relative to year 2000.
Crop	Region	Circa 2000 production	Circa 2000 area	Linearized annual growth in yield ceiling		Linearized annual growth in yield ceiling (fixed area counterfactual)
		Percent global total	Percent global total	Percent growth per year (rel to year 2000)	Confidence interval	Percent growth per year (rel to year 2000)	Confidence interval
barley	world	1	1	0.83	(0.55,1.11)	0.88	(0.6,1.16)
barley	North America	0.14	0.12	0.93	(0.57,1.29)	0.97	(0.61,1.35)
barley	Africa and Mideast	0.14	0.24	0.85	(0.39,1.3)	0.8	(0.33,1.26)
barley	Eastern Europe + FSU	0.29	0.33	0.83	(0.47,1.19)	0.82	(0.46,1.17)
barley	Asia	0.04	0.06	1.12	(0.76,1.48)	1.13	(0.8,1.47)
barley	Oceania	0.04	0.05	0.33	(-0.16,0.83)	0.54	(0.01,1.08)
barley	Western Europe	0.32	0.17	0.84	(0.54,1.14)	0.94	(0.66,1.23)
cassava	world	1	1	0.82	(0.57,1.19)	0.84	(0.6,1.22)
cassava	LAm and Carribean	0.16	0.14	0.72	(0.47,1.06)	0.7	(0.45,1.05)
cassava	Africa and Mideast	0.56	0.65	0.83	(0.58,1.19)	0.82	(0.58,1.18)
cassava	Asia	0.25	0.19	1.01	(0.72,1.45)	1.07	(0.76,1.5)
maize	world	1	1	1.39	(1.33,1.46)	1.49	(1.43,1.55)
maize	North America	0.44	0.25	1.31	(1.25,1.37)	1.29	(1.23,1.34)
maize	LAm and Carribean	0.12	0.18	1.67	(1.57,1.76)	1.74	(1.64,1.83)
maize	Africa and Mideast	0.08	0.19	1.32	(1.19,1.46)	1.71	(1.58,1.83)
maize	Eastern Europe + FSU	0.03	0.05	1.24	(1.17,1.32)	1.21	(1.13,1.29)
maize	Asia	0.06	0.13	1.81	(1.65,1.97)	2.05	(1.9,2.21)
maize	China	0.2	0.17	1.51	(1.4,1.63)	1.43	(1.32,1.54)
maize	Western Europe	0.07	0.03	1.45	(1.38,1.52)	1.39	(1.32,1.46)
oilpalm	world	1	1	1.3	(0.71,1.77)	0.3	(-0.45,0.9)
oilpalm	LAm and Carribean	0.05	0.04	0.73	(0.25,1.15)	0.69	(0.19,1.1)
oilpalm	Africa and Mideast	0.14	0.44	0.77	(-0.36,1.82)	0.74	(-0.42,1.82)
oilpalm	Asia	0.81	0.52	0.12	(-0.82,0.81)	0.08	(-0.85,0.77)
rapeseed	world	1	1	1.61	(1.36,1.85)	1.31	(1.06,1.57)
rapeseed	North America	0.21	0.22	1.18	(0.71,1.62)	1.18	(0.71,1.62)
rapeseed	Eastern Europe + FSU	0.08	0.07	1.12	(0.77,1.47)	1.13	(0.78,1.47)
rapeseed	Asia	0.15	0.25	1.73	(1.25,2.42)	1.68	(1.14,2.42)
rapeseed	China	0.32	0.31	1.45	(1.18,1.73)	1.42	(1.15,1.7)
rapeseed	Oceania	0.06	0.07	1.19	(0.87,1.56)	1.22	(0.9,1.58)
rapeseed	Western Europe	0.18	0.09	1.01	(0.73,1.28)	1.05	(0.78,1.32)
rice	world	1	1	1.18	(1.11,1.25)	1.28	(1.21,1.35)
rice	LAm and Carribean	0.03	0.03	1.49	(1.38,1.6)	1.38	(1.27,1.48)
rice	Africa and Mideast	0.03	0.06	1.3	(1.18,1.42)	1.48	(1.36,1.6)
rice	Asia	0.59	0.7	1.27	(1.17,1.36)	1.32	(1.22,1.4)
rice	China	0.32	0.2	1.26	(1.2,1.34)	1.16	(1.09,1.24)
sorghum	world	1	1	0.12	(-0.13,0.41)	0.96	(0.73,1.21)
sorghum	North America	0.23	0.08	0.97	(0.67,1.25)	1.02	(0.72,1.3)
sorghum	LAm and Carribean	0.17	0.08	0.68	(0.46,0.91)	0.86	(0.65,1.07)
sorghum	Africa and Mideast	0.36	0.57	0.73	(0.43,1.05)	1.02	(0.72,1.32)
sorghum	Asia	0.14	0.23	0.93	(0.59,1.29)	0.81	(0.45,1.16)
sorghum	China	0.06	0.02	1.07	(0.78,1.34)	1.03	(0.75,1.29)
sorghum	Oceania	0.04	0.02	0.99	(0.69,1.28)	0.94	(0.65,1.22)
soybean	world	1	1	1.08	(1.03,1.14)	1.15	(1.09,1.22)
soybean	North America	0.52	0.45	1.1	(1.05,1.16)	1.03	(0.98,1.08)
soybean	LAm and Carribean	0.33	0.29	1.3	(1.25,1.36)	1.26	(1.21,1.31)
soybean	Asia	0.04	0.1	0.6	(0.32,0.97)	1.18	(0.82,1.56)
soybean	China	0.1	0.13	1.32	(1.14,1.51)	1.36	(1.19,1.55)
sugarcane	world	1	1	0.39	(0.16,0.61)	0.26	(0.03,0.5)
sugarcane	North America	0.04	0.03	0.46	(0.14,0.79)	0.47	(0.16,0.79)
sugarcane	LAm and Carribean	0.21	0.23	0.5	(0.22,0.8)	0.4	(0.11,0.69)
sugarcane	Africa and Mideast	0.08	0.08	-0.16	(-0.5,0.14)	-0.18	(-0.53,0.13)
sugarcane	Asia	0.52	0.53	0.42	(0.22,0.62)	0.29	(0.08,0.49)
sugarcane	China	0.09	0.09	0.22	(-0.14,0.59)	0.15	(-0.22,0.51)
sugarcane	Oceania	0.04	0.03	0.2	(-0.16,0.56)	0.2	(-0.16,0.57)
wheat	world	1	1	1.26	(1.05,1.49)	1.32	(1.11,1.54)
wheat	North America	0.14	0.15	1.24	(0.93,1.55)	1.28	(0.94,1.59)
wheat	LAm and Carribean	0.04	0.04	1.32	(1.08,1.58)	1.34	(1.11,1.57)
wheat	Africa and Mideast	0.1	0.14	1.36	(1.09,1.61)	1.4	(1.13,1.65)
wheat	Eastern Europe + FSU	0.16	0.19	1.12	(0.77,1.44)	1.14	(0.79,1.46)
wheat	Asia	0.2	0.24	1.29	(1.07,1.51)	1.32	(1.11,1.54)
wheat	China	0.18	0.13	1.76	(1.57,1.94)	1.73	(1.53,1.9)
wheat	Oceania	0.03	0.05	0.74	(0.33,1.16)	0.89	(0.47,1.32)
wheat	Western Europe	0.16	0.08	1.33	(1.1,1.57)	1.25	(1.01,1.49)

## Sheet: Table S12
Table S12: Table of percent growth per year for yield gap over time-period 1975-2010. Results only shown for crop-region contributions that comprise 2.5% of global production or 2.5% of harvested area in year 2000. Percent growth per year calculated as average linear growth relative to year 2000.
Crop	Region	Circa 2000 production	Circa 2000 area	Linearized annual growth in yield ceiling		Linearized annual growth in yield ceiling (fixed area counterfactual)
		Percent global total	Percent global total	Percent growth per year (rel to year 2000)	Confidence interval	Percent growth per year (rel to year 2000)	Confidence interval
barley	world	1	1	0.85	(0.18,1.5)	0.88	(0.19,1.52)
barley	North America	0.14	0.12	0.77	(-1.1,2.45)	0.8	(-1.16,2.47)
barley	Africa and Mideast	0.14	0.24	0.66	(-0.16,1.41)	0.66	(-0.17,1.43)
barley	Eastern Europe + FSU	0.29	0.33	0.89	(0.12,1.62)	1.24	(0.49,1.94)
barley	Asia	0.04	0.06	1.19	(0.58,1.78)	1.22	(0.68,1.74)
barley	Oceania	0.04	0.05	-0.27	(-1.31,0.72)	-0.09	(-1.23,1)
barley	Western Europe	0.32	0.17	0.64	(-0.81,1.86)	0.52	(-0.9,1.71)
cassava	world	1	1	0.61	(-0.02,1.48)	0.6	(-0.01,1.49)
cassava	LAm and Carribean	0.16	0.14	1.3	(0.67,2.09)	1.38	(0.75,2.16)
cassava	Africa and Mideast	0.56	0.65	0.34	(-0.19,1.08)	0.57	(0.05,1.3)
cassava	Asia	0.25	0.19	-1.06	(-3.24,1.49)	-0.16	(-2.05,1.98)
maize	world	1	1	1.21	(1.04,1.38)	1.29	(1.12,1.45)
maize	North America	0.44	0.25	1.18	(0.85,1.48)	0.96	(0.63,1.27)
maize	LAm and Carribean	0.12	0.18	1.08	(0.86,1.28)	1.26	(1.05,1.45)
maize	Africa and Mideast	0.08	0.19	1.47	(1.27,1.68)	1.84	(1.65,2.03)
maize	Eastern Europe + FSU	0.03	0.05	1.67	(1.55,1.8)	1.74	(1.61,1.86)
maize	Asia	0.06	0.13	1.48	(1.11,1.88)	2.08	(1.71,2.45)
maize	China	0.2	0.17	0.69	(0.37,1.01)	0.47	(0.16,0.79)
maize	Western Europe	0.07	0.03	0.45	(-0.04,0.95)	0.82	(0.31,1.33)
oilpalm	world	1	1	-0.38	(-2.39,1.25)	-0.42	(-2.81,1.39)
oilpalm	LAm and Carribean	0.05	0.04	0.24	(-1.1,1.33)	0.47	(-0.84,1.48)
oilpalm	Africa and Mideast	0.14	0.44	1.11	(-0.6,2.57)	1.14	(-0.62,2.6)
oilpalm	Asia	0.81	0.52	-2.55	(-7.37,0.77)	-2.54	(-7.27,0.7)
rapeseed	world	1	1	1.45	(0.84,1.99)	1.02	(0.41,1.62)
rapeseed	North America	0.21	0.22	1.07	(0.23,1.82)	1.1	(0.26,1.85)
rapeseed	Eastern Europe + FSU	0.08	0.07	2.23	(1.53,2.89)	1.48	(0.71,2.2)
rapeseed	Asia	0.15	0.25	1.45	(0.05,3.1)	1.21	(-0.41,3.09)
rapeseed	China	0.32	0.31	0.57	(-0.13,1.28)	0.6	(-0.1,1.3)
rapeseed	Oceania	0.06	0.07	1.59	(1.01,2.21)	1.61	(1.04,2.22)
rapeseed	Western Europe	0.18	0.09	-0.65	(-3.49,1.6)	-0.01	(-3.01,2.22)
rice	world	1	1	0.83	(0.56,1.07)	0.84	(0.57,1.08)
rice	LAm and Carribean	0.03	0.03	-0.16	(-0.57,0.21)	1.06	(0.7,1.39)
rice	Africa and Mideast	0.03	0.06	1.66	(1.45,1.86)	1.87	(1.64,2.08)
rice	Asia	0.59	0.7	0.81	(0.47,1.1)	0.91	(0.58,1.2)
rice	China	0.32	0.2	0.53	(0.18,0.93)	-0.03	(-0.4,0.4)
sorghum	world	1	1	0.37	(-0.2,0.98)	1.25	(0.73,1.78)
sorghum	North America	0.23	0.08	1.98	(1.22,2.61)	1.82	(1.04,2.49)
sorghum	LAm and Carribean	0.17	0.08	0.18	(-0.91,1.2)	0.76	(-0.21,1.7)
sorghum	Africa and Mideast	0.36	0.57	1.1	(0.53,1.68)	1.67	(1.11,2.21)
sorghum	Asia	0.14	0.23	1.02	(0.4,1.65)	0.63	(-0.03,1.27)
sorghum	China	0.06	0.02	-1.29	(-2.64,-0.16)	-1.41	(-2.75,-0.31)
sorghum	Oceania	0.04	0.02	0.32	(-0.51,1.06)	-0.74	(-1.65,0.08)
soybean	world	1	1	0.81	(0.63,1.04)	0.97	(0.76,1.23)
soybean	North America	0.52	0.45	0.91	(0.71,1.15)	0.73	(0.51,0.97)
soybean	LAm and Carribean	0.33	0.29	0.68	(0.4,0.94)	0.55	(0.3,0.8)
soybean	Asia	0.04	0.1	0.51	(-0.06,1.23)	1.27	(0.55,1.99)
soybean	China	0.1	0.13	1.33	(0.98,1.71)	1.62	(1.29,1.97)
sugarcane	world	1	1	0.13	(-0.52,0.76)	0.09	(-0.55,0.73)
sugarcane	North America	0.04	0.03	0.63	(-0.68,1.88)	0.64	(-0.68,1.88)
sugarcane	LAm and Carribean	0.21	0.23	0.63	(-0.22,1.48)	1.39	(0.59,2.17)
sugarcane	Africa and Mideast	0.08	0.08	-0.42	(-1.2,0.25)	-0.38	(-1.18,0.31)
sugarcane	Asia	0.52	0.53	0.02	(-0.52,0.56)	-0.1	(-0.68,0.46)
sugarcane	China	0.09	0.09	-1.51	(-2.74,-0.34)	-1.7	(-2.86,-0.58)
sugarcane	Oceania	0.04	0.03	0.45	(-1.35,1.92)	0.46	(-1.35,1.94)
wheat	world	1	1	1.16	(0.68,1.63)	1.32	(0.86,1.78)
wheat	North America	0.14	0.15	1.49	(0.89,2.04)	1.55	(0.92,2.11)
wheat	LAm and Carribean	0.04	0.04	0.88	(0.34,1.44)	1	(0.51,1.49)
wheat	Africa and Mideast	0.1	0.14	1.11	(0.61,1.58)	1.26	(0.76,1.73)
wheat	Eastern Europe + FSU	0.16	0.19	1.5	(0.91,2.04)	1.7	(1.13,2.23)
wheat	Asia	0.2	0.24	0.93	(0.47,1.37)	1.02	(0.57,1.47)
wheat	China	0.18	0.13	0.38	(-0.39,1.1)	0.62	(-0.12,1.32)
wheat	Oceania	0.03	0.05	0.66	(-0.11,1.38)	0.83	(0.03,1.6)
wheat	Western Europe	0.16	0.08	0.8	(-1.48,2.47)	1.98	(0.31,3.3)

## Sheet: Table S13
Table S13: Allocation of harvested area for each crop into the three typologies (“Steady growth”,”Stalled floor”,”Ceiling Pressure”) 6th Column incidates harvested area in the “Ceiling Pressure” typology for which Attainable Yield slope has a significant discontinuity before/after 2000 (non-overlapping 95th percentile confidence intervals of slope from a bi-linear fit to each of 1000 realizations…
Crop	Region	Steady growth	Stalled floor	Ceiling Pressure	Ceiling Pressure AND Significant decrease in Attainable Yield slope	Total area (c. 2000)	Total prod (c 2000)
		% yr 2000 harvested area	% yr 2000 harvested area	% yr 2000 harvested area	% yr 2000 harvested area	Mha	Mt
barley	World	0.406	0.064	0.53	0.001	50.8	120.7
barley	North America	0.534	0.016	0.45	0	5.9	17.4
barley	Africa and Mideast	0.191	0.007	0.802	0.004	12.3	16.3
barley	Eastern Europe + FSU	0.631	0.016	0.353	0	16.7	34.6
barley	Asia	0.689	0.12	0.191	0.002	3	4.4
barley	Oceania	0.159	0	0.841	0	2.6	4.9
barley	Western Europe	0.191	0.235	0.574	0	8.8	38.9
cassava	World	0.651	0.187	0.161	0	15	153.8
cassava	LAm and Carribean	0.729	0.128	0.142	0	2.1	24.7
cassava	Africa and Mideast	0.614	0.246	0.14	0	9.8	86.5
cassava	Asia	0.754	0.035	0.212	0	2.9	39
maize	World	0.604	0.146	0.251	0	120.9	560.3
maize	North America	0.625	0.058	0.317	0	29.6	248.7
maize	LAm and Carribean	0.609	0.1	0.291	0	22	67.3
maize	Africa and Mideast	0.664	0.158	0.178	0	22.9	41.9
maize	Eastern Europe + FSU	0.832	0	0.168	0	5.5	19.3
maize	Asia	0.795	0.061	0.144	0.003	15.5	34.6
maize	China	0.354	0.316	0.33	0	21.1	110.5
maize	Western Europe	0.342	0.586	0.073	0	4.2	37.6
oilpalm	World	0.397	0.107	0.496	0.003	9.2	105.7
oilpalm	LAm and Carribean	0.18	0.189	0.631	0.079	0.3	5.1
oilpalm	Africa and Mideast	0.72	0.172	0.108	0	4	14.2
oilpalm	Asia	0.143	0.045	0.813	0	4.8	85.8
rapeseed	World	0.422	0.11	0.468	0	21.2	30.7
rapeseed	North America	0	0	1	0	4.6	6.6
rapeseed	Eastern Europe + FSU	0.195	0.002	0.803	0	1.4	2.6
rapeseed	Asia	0.717	0.039	0.245	0	5.2	4.6
rapeseed	China	0.479	0.195	0.326	0	6.7	9.8
rapeseed	Oceania	0.673	0.327	0	0	1.4	1.7
rapeseed	Western Europe	0.427	0.193	0.38	0	1.8	5.5
rice	World	0.12	0.039	0.841	0.6	140.6	563.8
rice	LAm and Carribean	0.21	0.043	0.747	0.686	4.8	18.4
rice	Africa and Mideast	0.248	0.009	0.744	0.527	7.9	19.3
rice	Asia	0.141	0.053	0.806	0.482	98.3	330.3
rice	China	0	0	1	1	27.5	182.8
sorghum	World	0.513	0.091	0.396	0.002	37.7	51.9
sorghum	North America	0.559	0.213	0.228	0.007	3	11.8
sorghum	LAm and Carribean	0.137	0.161	0.702	0.005	2.9	8.6
sorghum	Africa and Mideast	0.669	0.056	0.275	0	21.7	18.9
sorghum	Asia	0.296	0.095	0.609	0	8.8	7.3
sorghum	China	0.082	0.461	0.457	0.078	0.6	2.9
sorghum	Oceania	0.064	0	0.936	0	0.7	1.8
soybean	World	0.481	0.112	0.408	0.044	62.9	142.7
soybean	North America	0.511	0.018	0.472	0.053	28.4	73.5
soybean	LAm and Carribean	0.375	0.128	0.497	0.036	18.5	46.8
soybean	Asia	0.855	0.071	0.074	0.028	6	6.2
soybean	China	0.37	0.441	0.189	0.018	8.2	13.7
sugarcane	World	0.287	0.182	0.532	0	12.8	810.1
sugarcane	North America	0.429	0	0.571	0	0.4	29.5
sugarcane	LAm and Carribean	0.513	0.128	0.36	0	3	174.4
sugarcane	Africa and Mideast	0.164	0.013	0.823	0	1	66
sugarcane	Asia	0.182	0.22	0.598	0	6.9	428.9
sugarcane	China	0.133	0.361	0.505	0	1.1	76.3
sugarcane	Oceania	1	0	0	0	0.4	35
wheat	World	0.288	0.155	0.557	0.088	200.9	540.2
wheat	North America	0.272	0.021	0.707	0.034	30.3	76.9
wheat	LAm and Carribean	0.355	0.011	0.634	0.019	8.2	20.2
wheat	Africa and Mideast	0.475	0.104	0.422	0.033	28	55.1
wheat	Eastern Europe + FSU	0.096	0.013	0.892	0.132	37.1	84.6
wheat	Asia	0.291	0.318	0.391	0.025	47.9	105.3
wheat	China	0.171	0.14	0.689	0.272	25.2	98.1
wheat	Oceania	0.964	0.003	0.033	0	9.1	15.5
wheat	Western Europe	0.195	0.547	0.258	0.166	15.1	84.5

## Sheet: Table S14 Model Coeffs
Coefficients for each of the 10 models.
These particular coefficients represent the "no bootstrapping" realizations
Models constructed with these coefficients will be representative of the results but may not reproduce them precisely because results presented in the manuscript are based on averages of 1000 bootstrapping realizations.
Those 1000 model coefficients are available upon request from the author. jsgerber@umn.edu or jgerber68@gmail.com
Coefficients in these tables are unitless - z-score variables were used in calculations. Normalization factors to go from z-score to physical unites are given below.
Cropname	year	Constant term	MAP_wc	GDDT0_wc^2	WC_PCI	Irr	Irr*MAP_wc	Irr*WC_PCI	awESAslope
barley	1973	3.42	1.44	-0.08	-0.51	-0.64	-1.14	0.02	-0.4
barley	1974	3.77	1.72	-0.07	-0.46	-0.89	-1.3	0.06	-0.28
barley	1975	3.56	1.36	0	-0.39	-0.54	-1.12	-0.05	-0.18
barley	1976	3.41	0.93	-0.17	-0.39	-0.49	-0.92	0.03	-0.48
barley	1977	3.73	1.54	-0.15	-0.4	-0.8	-1.19	-0.01	-0.7
barley	1978	4.28	1.77	-0.15	-0.45	-0.69	-1.29	0.05	-0.3
barley	1979	4.03	1.63	-0.08	-0.38	-0.53	-1.18	-0.01	-0.43
barley	1980	3.91	1.47	-0.08	-0.6	-0.58	-1.21	0.04	-0.52
barley	1981	3.94	1.44	-0.1	-0.57	-0.35	-0.99	0.12	-0.42
barley	1982	4.42	1.61	-0.24	-0.6	-0.61	-1.35	0.18	-0.43
barley	1983	4.61	1.75	-0.33	-0.38	-0.6	-1.37	0.01	-0.51
barley	1984	5.1	2.01	-0.42	-0.41	-0.83	-1.65	0.29	-0.64
barley	1985	5	2.11	-0.33	-0.33	-1.05	-1.78	0.14	-0.69
barley	1986	4.46	1.91	0.07	-0.5	-0.74	-1.54	0.12	-0.75
barley	1987	4.82	1.75	-0.24	-0.33	-0.73	-1.47	0.02	-0.61
barley	1988	4.65	1.72	-0.12	-0.43	-0.65	-1.43	0.29	-0.55
barley	1989	5.6	2.57	-0.17	-0.13	-1.34	-2.39	0.21	-0.43
barley	1990	5.19	2.5	0.05	-0.29	-1.19	-2.23	0.35	-0.53
barley	1991	5.59	2.39	-0.15	-0.24	-1.02	-2.26	0.36	-0.47
barley	1992	5.64	2.52	-0.18	0.05	-1.25	-2.29	0.17	-0.85
barley	1993	5.55	2.55	0.26	-0.25	-0.75	-1.89	-0.17	-0.7
barley	1994	5.42	2.33	-0.1	0.05	-0.84	-1.97	0.08	-0.92
barley	1995	5.73	2.6	0.04	-0.12	-0.65	-1.77	-0.03	-0.87
barley	1996	5.63	2.51	-0.08	-0.29	-1.01	-2.02	-0.1	-0.94
barley	1997	5.86	2.6	-0.11	-0.19	-0.69	-2.19	0.3	-0.87
barley	1998	5.74	2.12	-0.44	-0.35	-0.82	-2.13	0.14	-0.99
barley	1999	5.84	2.72	-0.03	-0.42	-0.86	-2.08	0.02	-1.15
barley	2000	5.72	2.29	-0.37	-0.45	-0.75	-2.14	0.13	-1.07
barley	2001	5.76	2.45	-0.29	-0.01	-1.26	-2.65	0.25	-1.1
barley	2002	6.57	2.74	-0.49	-0.04	-0.8	-2.42	0.08	-0.44
barley	2003	5.87	2.27	-0.29	0.1	-0.96	-2.13	-0.03	-0.93
barley	2004	6.25	2.77	-0.12	-0.46	-0.5	-1.99	0.12	-1.07
barley	2005	6.27	2.84	0.06	-0.37	-0.15	-1.62	0.08	-0.89
barley	2006	6.43	2.54	-0.24	-0.25	-0.3	-1.66	-0.34	-0.75
barley	2007	6.46	2.9	-0.23	-0.45	-0.09	-1.63	-0.32	-0.86
barley	2008	6.79	3.36	0.01	-0.52	-0.05	-1.46	-0.39	-1.08
barley	2009	7.07	3.38	-0.02	-0.33	-0.78	-2.23	-0.47	-1.24
barley	2010	6.91	3.25	0.01	-0.55	-0.15	-1.8	-0.54	-0.99
barley	2011	5.55	2.36	0.1	-0.92	-0.16	-1.68	-0.14	-0.84
barley	2012	6.46	3.21	0.47	-1.01	0.09	-1.51	-0.55	-0.89
Cropname	year	Constant term	GDDT0_wc	MAP_wc^2	GDDT0_wc^2	Irr	Irr*MAP_wc
cassava	1973	16.65	-5.41	0.68	2.37	-0.6	-0.1
cassava	1974	16.33	-5.39	0.7	2.48	-0.55	-0.03
cassava	1975	16.47	-5.31	0.42	3.42	-0.31	0.15
cassava	1976	16.25	-4.64	0.33	3.12	-0.52	0.01
cassava	1977	16.1	-4.88	0.31	2.98	-0.57	-0.18
cassava	1978	16.21	-3.93	0.02	3	-0.48	0.06
cassava	1979	16.38	-4.44	0.06	2.36	-0.61	-0.17
cassava	1980	16.16	-4.25	0.11	2.77	-0.74	-0.11
cassava	1981	15.72	-4.53	0.36	2.94	-0.5	-0.16
cassava	1982	15.88	-3.36	-0.11	3.42	-0.46	0.12
cassava	1983	15.5	-2.95	0.07	4.92	-0.9	-0.15
cassava	1984	16.81	-3.96	0.06	2.43	-0.73	-0.32
cassava	1985	17.07	-4.52	0.15	2.19	-0.79	-0.89
cassava	1986	16.95	-5.11	0.04	2.55	-0.48	-0.27
cassava	1987	17.25	-5.3	0.19	2.67	-0.73	-0.44
cassava	1988	17.53	-4.51	0.24	2.04	-1.04	-1.09
cassava	1989	17.78	-4.79	-0.36	2.6	-0.72	0.04
cassava	1990	16.87	-3.71	-0.31	1.73	-0.64	-0.22
cassava	1991	16.64	-5.06	-0.21	2.59	-0.43	-0.25
cassava	1992	16.82	-4.79	-0.34	2.48	-0.55	-0.66
cassava	1993	16.83	-4.94	-0.31	2.89	-0.67	-0.58
cassava	1994	17.16	-5.03	-0.38	2.52	-0.6	-0.69
cassava	1995	18.15	-4.69	-0.56	1.67	-1.04	-1.55
cassava	1996	16.98	-4.71	-0.42	2.74	-0.74	-1.25
cassava	1997	16.92	-4.67	-0.41	2.98	-0.87	-0.8
cassava	1998	16.19	-4.82	-0.3	3.58	-0.63	-0.39
cassava	1999	16.88	-5.92	-0.3	4.3	-0.42	-0.34
cassava	2000	17.28	-4.25	-0.51	3.88	-0.68	-1.12
cassava	2001	16.98	-4.07	-0.36	4.75	-0.49	-0.04
cassava	2002	18.07	-4.69	-0.01	3.85	-0.65	-0.26
cassava	2003	16.94	-2.92	-0.43	4.23	-1.07	-1.47
cassava	2004	17.93	-3.26	-0.07	4.29	-0.62	-0.07
cassava	2005	18.04	-4.88	0	4.2	0.18	-2.57
cassava	2006	18.78	-3.73	0.26	5.07	1.22	1.92
cassava	2007	19.03	-2.91	0.23	5.21	0.85	2.18
cassava	2008	20.69	-0.6	-0.34	2.09	0.03	-5.12
cassava	2009	18.48	-2.44	1.06	4.98	-0.15	-0.63
cassava	2010	20.85	-2.4	0.73	2.07	1.75	-5.27
cassava	2011	19.94	1.49	11.06	2.63	3.22	-8.26
cassava	2012	24.54	-1.36	-0.37	3.4	12.25	-6.79
Cropname	year	Constant term	GDDT0_wc	MAP_wc	GDDT0_wc^2	WC_PCI	Irr	Irr*MAP_wc	awORC30	awESAslope	awPH30
maize	1973	3.7	-1.48	-0.18	0.26	-0.59	-0.05	-0.29	-0.14	-0.4	0
maize	1974	3.55	-1.09	-0.36	0.17	-0.55	0.18	-0.27	-0.13	-0.25	-0.17
maize	1975	3.73	-1.47	-0.23	0.44	-0.53	-0.08	-0.26	-0.17	-0.39	-0.02
maize	1976	4.17	-1.53	-0.02	0.1	-0.52	-0.11	-0.5	-0.27	-0.53	-0.14
maize	1977	3.91	-1.61	-0.24	0.18	-0.56	0.09	-0.18	-0.1	-0.37	0.05
maize	1978	4.06	-1.56	-0.29	0.26	-0.6	0.16	-0.17	-0.12	-0.37	0.06
maize	1979	4.35	-1.82	-0.3	0.24	-0.68	-0.02	-0.25	-0.19	-0.46	-0.03
maize	1980	4.08	-1.51	-0.3	0.35	-0.5	0.22	-0.1	-0.09	-0.21	0.15
maize	1981	4.78	-1.63	-0.31	0.16	-0.75	0.18	-0.11	-0.17	-0.43	0.21
maize	1982	5.14	-1.83	-0.2	-0.11	-0.65	-0.03	-0.14	-0.16	-0.55	0.17
maize	1983	4.29	-1.25	-0.13	0.24	-0.4	0.95	0.18	-0.07	-0.11	0.07
maize	1984	4.89	-1.69	-0.28	0.07	-0.55	0.32	-0.2	-0.13	-0.43	0.07
maize	1985	5.13	-1.8	-0.29	0.06	-0.73	0.16	-0.21	-0.22	-0.56	-0.06
maize	1986	5.01	-1.87	-0.22	0.18	-0.79	0.13	-0.31	-0.18	-0.5	0.27
maize	1987	5.01	-1.94	-0.19	0.08	-0.73	0.14	-0.26	-0.16	-0.57	0.14
maize	1988	4.67	-1.39	-0.28	0.22	-0.44	0.96	-0.05	-0.08	-0.31	-0.02
maize	1989	5.47	-1.8	-0.24	-0.05	-0.73	0.27	-0.16	-0.1	-0.5	0.32
maize	1990	5.29	-1.93	-0.17	-0.01	-0.56	0.38	-0.19	-0.08	-0.47	0.21
maize	1991	5.19	-1.74	-0.28	0	-0.61	0.52	-0.18	-0.11	-0.35	0.02
maize	1992	6.38	-2.19	-0.07	-0.26	-0.75	0.1	-0.26	-0.21	-0.78	0.34
maize	1993	5.52	-1.83	-0.21	0.09	-0.56	0.52	-0.29	-0.19	-0.49	0.02
maize	1994	5.79	-2.25	-0.1	0.18	-0.78	0.34	-0.32	-0.26	-0.65	0.04
maize	1995	5.54	-1.72	-0.32	0.09	-0.53	0.69	-0.12	-0.12	-0.33	-0.11
maize	1996	6.03	-1.99	-0.2	0.12	-0.61	0.5	-0.33	-0.23	-0.34	-0.02
maize	1997	5.92	-1.73	-0.37	0.07	-0.72	0.69	-0.37	-0.13	-0.43	-0.04
maize	1998	6.03	-1.87	-0.32	0.21	-0.74	0.42	-0.25	-0.07	-0.39	0.42
maize	1999	6.32	-1.77	-0.47	0.06	-0.95	0.43	-0.37	-0.16	-0.49	0.08
maize	2000	6.75	-1.71	-0.54	-0.1	-0.99	0.55	-0.35	-0.23	-0.59	-0.31
maize	2001	6.99	-1.89	-0.25	-0.1	-0.79	0.61	-0.2	-0.26	-0.59	-0.1
maize	2002	6.48	-2.15	-0.18	0.35	-0.61	0.74	-0.3	-0.26	-0.41	-0.18
maize	2003	7.16	-2.28	-0.11	-0.02	-0.62	0.55	-0.23	-0.21	-0.63	-0.1
maize	2004	7.34	-2.4	-0.25	0.15	-0.8	0.55	-0.34	-0.34	-0.69	-0.43
maize	2005	7.23	-2.28	-0.12	0.09	-0.7	0.37	-0.35	-0.12	-0.61	0.11
maize	2006	7.09	-2.09	-0.19	0.13	-0.97	0.54	-0.49	-0.12	-0.52	-0.01
maize	2007	8.23	-2.04	0.15	-0.36	-1.2	0.47	-0.36	-0.17	-0.84	0.48
maize	2008	7.95	-2.18	-0.11	0.11	-0.73	0.81	-0.16	-0.21	-0.59	-0.24
maize	2009	7.91	-2.35	-0.14	0.31	-0.57	0.9	-0.24	-0.21	-0.34	-0.43
maize	2010	8.29	-2.28	0.17	0.1	-0.5	0.96	-0.16	0.01	0	0.73
maize	2011	7.63	-1.9	-0.06	0.16	-0.83	0.51	-0.36	-0.21	-0.55	-0.4
maize	2012	8.16	-1.64	-0.03	-0.1	-0.9	1.09	0	-0.07	-0.47	-0.25
Cropname	year	Constant term	GDDT0_wc	MAP_wc	GDDT0_wc*MAP_wc	GDDT0_wc^2	WC_PCI	Irr	Irr*MAP_wc	awORC30
oilpalm	1973	19.49	-11.24	7.46	-4.64	3.94	-2.09	-5.63	2.36	2.4
oilpalm	1974	18.71	-12.12	4.91	-2.83	5.16	-2.3	-7.19	3.64	2.27
oilpalm	1975	18.16	-10.84	5.16	-2.9	4.72	-2.46	-7.73	3.67	1.6
oilpalm	1976	20.34	-12.37	6.82	-4.47	4.76	-2.52	-6.61	2.8	2.3
oilpalm	1977	18.64	-10.89	6.76	-3.76	4.05	-1.95	-6.14	2.58	2.09
oilpalm	1978	18.66	-10.11	8.27	-4.8	3.46	-2.07	-6.02	2.36	1.29
oilpalm	1979	17.9	-12.62	3.96	-1.46	5.16	-1.62	-6.62	3.44	1.8
oilpalm	1980	19.15	-11.55	6.74	-3.45	4.48	-2.04	-7.06	3.09	1.69
oilpalm	1981	19.03	-13.7	7.05	-3.06	5.26	-1.35	-6.28	2.65	1.7
oilpalm	1982	18.88	-12.88	6.82	-2.75	5.03	-1.4	-6.75	2.87	1.89
oilpalm	1983	18.77	-12.92	6.46	-2.5	5.15	-1.44	-7	3.15	1.84
oilpalm	1984	19.17	-12.82	7.07	-2.36	5.14	-1.23	-7.41	3.19	2.44
oilpalm	1985	19.91	-13	9.33	-4.02	4.65	-1.24	-6.28	2.23	2.03
oilpalm	1986	20.01	-10.57	9.57	-4.31	3.92	-1.74	-7.26	2.63	2.15
oilpalm	1987	20.42	-10.28	10.05	-4.73	3.84	-1.95	-7.17	2.4	2.17
oilpalm	1988	21.36	-14.76	10.02	-4.26	5.4	-1.25	-5.67	1.77	2.19
oilpalm	1989	20.3	-10.88	10.95	-5.5	3.27	-1.45	-4.54	0.98	1.84
oilpalm	1990	20.66	-10.41	10.41	-5.52	3.12	-1.84	-5.23	2.92	1.67
oilpalm	1991	20.41	-11.92	8.01	-4.25	4.13	-1.95	-5.33	2.98	1.54
oilpalm	1992	21.52	-12.78	8.62	-4.95	4.42	-2.24	-5.41	2.95	1.41
oilpalm	1993	24.72	-13.02	14.27	-7.94	3.87	-2.31	-6.05	3.38	1.83
oilpalm	1994	26.06	-15.45	14.91	-8.2	4.88	-2.26	-5.31	2.8	1.92
oilpalm	1995	24.67	-13.32	11.48	-6.62	4.64	-2.97	-7.11	3.98	1.74
oilpalm	1996	23.87	-16	9.15	-5.55	6.64	-3.09	-7.2	4.76	1.14
oilpalm	1997	24.31	-13.97	10.53	-6.53	5.05	-3.1	-5.83	2.75	1.21
oilpalm	1998	34.83	-19.71	20.08	-12.97	5.25	-3.78	-5.56	2.24	1.13
oilpalm	1999	25.86	-15.7	10.84	-7.05	6.3	-3.77	-5.97	2.53	1.58
oilpalm	2000	25.43	-12.8	11.68	-7.16	4.19	-3.07	-4.97	2.4	2.23
oilpalm	2001	25.74	-13.65	11.93	-7.2	4.85	-3.36	-5.35	2.15	1.44
oilpalm	2002	22.52	-13.1	11.76	-7.15	5.08	-2.92	-4.29	0.1	1.2
oilpalm	2003	25.69	-19.15	9.3	-5.36	7.86	-3	-5.01	0.42	0.81
oilpalm	2004	24.6	-18.57	10.94	-5.93	7.69	-2.5	-4.64	-0.23	1.12
oilpalm	2005	28.03	-20.3	19.48	-10.8	7.41	-2.39	-5.79	3.89	1.13
oilpalm	2006	21.83	-10.73	7.37	-4.17	4.56	-3.1	-5.16	0.01	0.69
oilpalm	2007	22.18	-11.92	10.51	-5.44	4.17	-2.39	-5.59	4.07	0.43
oilpalm	2008	17.81	-14.61	14.38	-7.47	8.39	-2.82	-7.03	3.84	0.49
oilpalm	2009	20.6	-14.92	16.69	-9.12	6.73	-2.38	-5.47	2.45	0.36
oilpalm	2010	22.95	-11.38	11	-5.34	3.25	-1.95	-5.13	3.11	0.2
oilpalm	2011	18.22	-9.42	12	-6.29	4.96	-3.1	-6.71	3.59	-0.3
oilpalm	2012	18.44	-10.27	10.98	-5.84	5.64	-3.35	-7.02	3.72	-0.34
Cropname	year	Constant term	GDDT0_wc	MAP_wc	GDDT0_wc*MAP_wc	Irr	Irr*MAP_wc	Irr*WC_PCI	awESAslope
rapeseed	1973	1.61	-0.64	0.24	-0.29	-0.04	-0.02	0	-0.48
rapeseed	1974	1.53	-0.79	0.34	-0.25	-0.01	-0.04	0.01	-0.44
rapeseed	1975	1.59	-0.67	0.18	-0.22	-0.15	0.03	0.06	-0.46
rapeseed	1976	1.63	-0.69	0.05	-0.12	-0.13	0.01	0.11	-0.46
rapeseed	1977	1.51	-0.71	0.36	-0.32	-0.08	0.05	0.01	-0.48
rapeseed	1978	1.68	-0.83	0.52	-0.41	-0.11	0.05	0.02	-0.47
rapeseed	1979	1.81	-0.6	0.31	-0.37	-0.14	0.01	-0.03	-0.45
rapeseed	1980	2.11	-1.1	0.76	-0.58	-0.16	0.04	0.01	-0.55
rapeseed	1981	1.92	-0.8	0.18	-0.2	0.03	-0.01	-0.06	-0.24
rapeseed	1982	2.29	-0.98	0.35	-0.32	-0.06	0.05	-0.02	-0.23
rapeseed	1983	1.69	-0.57	-0.19	0.06	-0.16	0.06	0.13	-0.23
rapeseed	1984	2.35	-0.96	0.44	-0.43	-0.23	0.12	0.16	-0.41
rapeseed	1985	2.2	-0.91	0.33	-0.28	-0.09	0.07	0.12	-0.28
rapeseed	1986	2.13	-0.88	0.08	-0.12	-0.08	0.1	0.1	-0.21
rapeseed	1987	2.61	-1.17	0.47	-0.46	-0.01	0.02	0.03	-0.45
rapeseed	1988	2.28	-0.97	0.4	-0.36	0.01	0.07	0.02	-0.33
rapeseed	1989	2.16	-0.78	0.18	-0.17	-0.1	0.09	0.11	-0.32
rapeseed	1990	2.2	-0.84	0.02	-0.06	-0.08	0.02	0.05	-0.33
rapeseed	1991	2.29	-0.8	-0.03	-0.12	-0.13	0.06	0.08	-0.3
rapeseed	1992	2.05	-0.64	-0.3	0.17	-0.05	0.04	0.06	-0.12
rapeseed	1993	2.13	-0.8	0.06	-0.04	-0.01	-0.04	0	-0.26
rapeseed	1994	2.06	-0.61	0	-0.03	-0.01	-0.03	0.02	-0.11
rapeseed	1995	2.54	-0.9	0.29	-0.18	0.21	0.11	-0.07	-0.25
rapeseed	1996	2.48	-0.91	-0.05	-0.02	-0.03	-0.02	0.03	-0.21
rapeseed	1997	2.75	-0.91	0.13	-0.23	-0.02	0.07	0	-0.33
rapeseed	1998	2.39	-1.09	0.3	-0.31	0.04	0.1	0	-0.41
rapeseed	1999	2.57	-0.87	-0.01	-0.05	0.03	-0.04	-0.07	-0.17
rapeseed	2000	2.35	-0.63	-0.08	-0.01	-0.12	-0.01	0.11	-0.17
rapeseed	2001	2.38	-0.75	-0.05	-0.05	0.02	-0.02	-0.04	-0.15
rapeseed	2002	2.44	-0.71	-0.22	0.09	-0.11	0.03	0.05	-0.13
rapeseed	2003	2.47	-0.89	-0.03	-0.05	0.05	-0.04	-0.02	0.01
rapeseed	2004	2.68	-0.9	0.03	-0.1	-0.17	0.02	0.11	-0.16
rapeseed	2005	2.84	-1.07	0.03	-0.09	0.08	-0.06	-0.03	-0.22
rapeseed	2006	2.68	-0.81	0.21	-0.24	-0.08	-0.01	0.03	0.01
rapeseed	2007	2.91	-0.87	0.36	-0.27	0.13	-0.12	-0.01	0.23
rapeseed	2008	2.88	-0.94	0.04	-0.12	0.3	-0.06	-0.2	-0.11
rapeseed	2009	2.96	-0.97	-0.14	-0.06	0.02	-0.01	-0.01	-0.04
rapeseed	2010	2.97	-0.8	-0.06	-0.14	0.09	0.01	-0.1	-0.03
rapeseed	2011	3.01	-0.91	0.18	-0.28	-0.01	0.07	0.01	-0.19
rapeseed	2012	3.11	-1.12	0.32	-0.36	0.38	-0.13	-0.19	0
Cropname	year	Constant term	GDDT0_wc	MAP_wc	GDDT0_wc*MAP_wc	MAP_wc^2	GDDT0_wc^2	Irr	Irr*MAP_wc	MAP_wc*WC_PCI	Irr*WC_PCI	awORC30	awPH30
rice	1973	3.51	-0.96	-0.58	-0.12	0.23	0.24	0.48	-0.04	-0.04	0	0.03	-0.51
rice	1974	3.7	-1.03	-0.52	0.06	0.12	0.17	0.34	0	-0.08	-0.05	-0.01	-0.56
rice	1975	3.72	-0.96	-0.45	-0.02	0.17	0.19	0.43	0	-0.1	-0.08	0.23	-0.29
rice	1976	3.77	-0.95	-0.41	0.02	0.14	0.06	0.52	0.03	-0.06	0.13	-0.01	-0.38
rice	1977	3.88	-1.02	-0.21	-0.11	0.09	0.36	0.49	0	0.01	0.24	0.09	-0.21
rice	1978	4.01	-1.15	-0.17	-0.08	0.07	0.26	0.58	0	0.02	0.2	-0.05	-0.18
rice	1979	4.25	-1.12	-0.4	0.19	0.07	0.06	0.59	-0.01	0.02	0.11	-0.06	-0.28
rice	1980	4.43	-0.99	-0.16	0.33	-0.01	-0.01	0.59	-0.09	-0.03	0.02	-0.09	-0.07
rice	1981	4.56	-0.98	-0.3	0.36	0	0.04	0.53	-0.08	-0.08	-0.05	-0.11	-0.14
rice	1982	4.95	-1.17	-0.31	0.47	-0.01	-0.08	0.63	-0.03	-0.08	0.08	-0.12	-0.21
rice	1983	5.19	-1.27	-0.37	0.58	0	-0.23	0.61	0.04	-0.11	-0.04	-0.11	-0.15
rice	1984	5.44	-1.4	-0.03	0.56	-0.05	-0.2	0.51	-0.07	0.03	-0.18	-0.1	0.13
rice	1985	5.26	-1.27	-0.61	0.57	0.05	-0.18	0.53	-0.05	-0.21	-0.28	-0.1	-0.18
rice	1986	5.34	-1.25	-0.56	0.5	0.04	-0.17	0.7	-0.09	-0.21	-0.21	-0.09	-0.14
rice	1987	5.54	-1.27	-0.53	0.56	0.03	-0.24	0.51	-0.02	-0.23	-0.29	-0.09	-0.04
rice	1988	5.65	-1.19	-0.46	0.38	0.04	-0.18	0.5	-0.05	-0.21	-0.27	-0.07	0.06
rice	1989	5.93	-1.31	-0.59	0.49	0.05	-0.23	0.44	-0.03	-0.21	-0.3	-0.07	0.03
rice	1990	6.09	-1.37	-0.78	0.48	0.09	-0.27	0.39	-0.03	-0.21	-0.37	-0.07	-0.16
rice	1991	6.11	-1.29	-0.65	0.47	0.06	-0.35	0.52	-0.07	-0.21	-0.3	-0.06	-0.07
rice	1992	6.27	-1.35	-0.62	0.45	0.04	-0.39	0.56	-0.07	-0.19	-0.25	-0.09	-0.17
rice	1993	6.01	-1.57	-0.6	0.24	0.07	0.03	0.63	-0.1	-0.19	-0.32	-0.09	-0.49
rice	1994	5.98	-1.53	-0.58	0.18	0.08	0.09	0.67	-0.19	-0.16	-0.3	-0.11	-0.47
rice	1995	6.35	-1.6	-0.71	0.44	0.07	-0.28	0.46	-0.03	-0.22	-0.31	-0.1	-0.34
rice	1996	6.64	-1.66	-0.62	0.16	0.06	-0.38	0.51	-0.05	-0.12	-0.12	-0.11	-0.56
rice	1997	6.41	-1.64	-0.76	0.4	0.07	-0.17	0.55	-0.08	-0.19	-0.27	-0.12	-0.5
rice	1998	6.58	-1.61	-1.08	0.35	0.13	-0.26	0.53	-0.15	-0.11	-0.39	-0.09	-0.54
rice	1999	6.41	-1.49	-1.06	0.4	0.12	-0.22	0.7	-0.16	-0.14	-0.35	-0.08	-0.58
rice	2000	6.48	-1.34	-1	0.29	0.14	-0.36	0.8	-0.19	-0.17	-0.39	-0.08	-0.62
rice	2001	6.53	-1.44	-1.07	0.38	0.14	-0.31	0.7	-0.2	-0.14	-0.31	-0.1	-0.61
rice	2002	6.48	-1.48	-0.95	0.52	0.1	-0.37	0.73	-0.2	-0.19	-0.28	-0.12	-0.53
rice	2003	6.4	-1.42	-0.97	0.47	0.11	-0.32	0.75	-0.22	-0.12	-0.04	-0.14	-0.74
rice	2004	6.49	-1.28	-1.01	0.4	0.13	-0.25	0.76	-0.2	-0.15	-0.18	-0.09	-0.52
rice	2005	6.75	-1.2	-1.26	0.37	0.23	-0.48	0.53	0.02	-0.11	-0.16	-0.04	-0.51
rice	2006	6.68	-1.26	-1.18	0.44	0.15	-0.44	0.57	-0.15	-0.18	-0.21	-0.1	-0.58
rice	2007	6.72	-1.23	-1.03	0.38	0.13	-0.38	0.55	-0.18	-0.18	-0.26	-0.08	-0.45
rice	2008	6.88	-1.31	-0.97	0.42	0.11	-0.34	0.56	-0.17	-0.21	-0.3	-0.09	-0.45
rice	2009	6.99	-1.49	-0.86	0.35	0.11	-0.39	0.58	-0.18	-0.18	-0.27	-0.08	-0.48
rice	2010	6.88	-1.38	-0.86	0.4	0.1	-0.33	0.57	-0.14	-0.2	-0.3	-0.05	-0.4
rice	2011	6.83	-1.21	-0.9	0.07	0.17	-0.27	0.64	-0.13	-0.17	-0.25	-0.02	-0.57
rice	2012	7.12	-1.05	-0.84	0.17	0.14	-0.37	0.54	-0.02	-0.2	-0.3	-0.02	-0.28
Cropname	year	Constant term	GDDT0_wc	MAP_wc	Irr	Irr*MAP_wc	MAP_wc*WC_PCI	Irr*WC_PCI	awESAslope
sorghum	1973	3.66	-1.39	-0.22	1.09	-0.59	-0.04	0.36	-0.48
sorghum	1974	3.68	-1.54	0.15	0.68	-0.18	-0.08	0.24	-0.63
sorghum	1975	3.96	-1.39	0.23	1.2	-0.2	-0.12	0.36	-0.48
sorghum	1976	4.24	-1.52	0.3	1.28	0.16	-0.05	0.36	-0.24
sorghum	1977	3.92	-1.39	0.37	0.99	0.09	-0.09	0.35	-0.36
sorghum	1978	4.17	-1.55	0.59	1.17	0.36	-0.1	0.33	-0.48
sorghum	1979	4.23	-1.58	0.11	1.03	-0.11	-0.05	0.33	-0.31
sorghum	1980	4.48	-1.65	0.64	1.32	0.49	-0.12	0.21	-0.11
sorghum	1981	5.01	-1.61	0.39	1.59	0.48	0	0.38	-0.43
sorghum	1982	4.67	-1.47	0.48	1.53	0.17	-0.11	0.34	-0.36
sorghum	1983	4.5	-1.86	0.41	0.7	0.08	-0.15	0.2	-0.24
sorghum	1984	4.64	-1.79	0.66	1.22	0.5	-0.09	0.27	-0.26
sorghum	1985	4.66	-1.7	0.59	1.3	0.42	-0.08	0.37	-0.44
sorghum	1986	4.75	-1.89	0.67	1.23	0.29	-0.17	0.26	-0.42
sorghum	1987	4.52	-1.65	0.16	1.08	-0.28	-0.14	0.28	-0.34
sorghum	1988	4.92	-1.81	0.66	1.39	0.38	-0.15	0.2	-0.19
sorghum	1989	4.74	-1.53	0.63	1.51	0.1	-0.19	0.2	-0.23
sorghum	1990	4.94	-1.78	0.17	1.45	-0.17	-0.13	0.19	-0.07
sorghum	1991	4.64	-1.85	0.33	0.84	0.17	-0.06	0.45	-0.3
sorghum	1992	5.28	-1.87	0.34	1.24	0.19	-0.05	0.42	-0.17
sorghum	1993	4.91	-1.91	0.35	0.94	0.09	-0.09	0.33	-0.3
sorghum	1994	5.58	-2.11	0.96	1.68	0.87	-0.1	0.24	-0.34
sorghum	1995	5.43	-1.98	0.89	1.66	0.48	-0.2	0.2	-0.27
sorghum	1996	5.38	-2.02	0.59	1.16	-0.33	-0.34	0.19	-0.02
sorghum	1997	5.23	-1.99	0.36	1.35	0.11	-0.09	0.38	-0.33
sorghum	1998	5.67	-2.31	0.24	1.35	-0.06	-0.14	0.18	-0.11
sorghum	1999	5.58	-2.14	0.84	1.47	0.63	-0.12	0.35	-0.34
sorghum	2000	5.59	-2.26	0.65	1.46	0.43	-0.1	0.28	-0.54
sorghum	2001	5.64	-2.23	0.23	1.43	-0.25	-0.14	0.34	-0.44
sorghum	2002	5.64	-2.35	0.16	1.17	-0.25	-0.12	0.28	-0.46
sorghum	2003	5.63	-2.54	0.09	0.74	-0.15	-0.09	0.26	-0.31
sorghum	2004	5.56	-2.27	0.06	0.94	-0.25	-0.1	0.46	-0.32
sorghum	2005	5.5	-2.39	0.06	0.84	-0.44	-0.15	0.29	-0.38
sorghum	2006	5.46	-2.1	0.56	1.53	-0.05	-0.25	0.04	-0.58
sorghum	2007	5.69	-2.23	0.28	1.43	-0.07	-0.13	0.29	-0.58
sorghum	2008	5.64	-2.24	-0.16	1.04	-0.41	-0.06	0.36	-0.28
sorghum	2009	5.67	-2.34	0.58	1.36	0.09	-0.23	0.08	-0.54
sorghum	2010	5.98	-2.64	-0.04	0.87	-0.26	-0.1	0.28	-0.43
sorghum	2011	5.32	-1.99	-0.06	0.98	-0.46	-0.12	0.46	-0.1
sorghum	2012	5.42	-1.99	0.2	1.09	-0.19	-0.14	0.53	-0.41
Cropname	year	Constant term	MAP_wc	MAP_wc^2	WC_PCI	Irr	Irr*MAP_wc	Irr*WC_PCI	awPH30
soybean	1973	1.93	-0.42	0.2	-0.29	-0.11	0.02	0.06	-0.01
soybean	1974	1.94	-0.12	0.02	-0.05	-0.13	-0.13	-0.03	0.03
soybean	1975	2.2	-0.24	0.05	-0.29	-0.23	-0.11	0.06	-0.01
soybean	1976	2.18	-0.02	-0.06	-0.13	-0.26	-0.11	0.16	0.03
soybean	1977	2.27	-0.36	0.08	-0.3	-0.27	-0.19	0.04	-0.04
soybean	1978	1.99	-0.49	0.21	-0.37	-0.22	0.01	0	0.19
soybean	1979	2.02	-0.63	0.17	-0.44	-0.18	-0.04	0.05	-0.03
soybean	1980	2.24	-0.5	0.15	-0.02	-0.36	-0.03	-0.06	-0.06
soybean	1981	2.13	-0.96	0.31	-0.24	-0.2	-0.1	-0.05	-0.55
soybean	1982	2.21	-0.36	0.08	-0.42	-0.15	-0.18	0.12	0.04
soybean	1983	2.21	-0.5	0.12	-0.08	-0.16	-0.08	0	-0.29
soybean	1984	2.32	-0.16	0.02	-0.15	-0.12	-0.12	0.01	0.18
soybean	1985	2.47	-0.54	0.12	-0.39	-0.22	-0.1	0.06	-0.15
soybean	1986	2.27	-0.77	0.23	-0.47	-0.02	-0.12	-0.05	-0.14
soybean	1987	2.42	-0.75	0.27	-0.44	-0.07	-0.2	-0.08	-0.3
soybean	1988	2.24	-0.38	0.22	-0.25	0.02	-0.33	-0.26	0.08
soybean	1989	2.44	-0.54	0.27	-0.48	-0.08	-0.31	-0.1	-0.16
soybean	1990	2.4	-0.73	0.3	-0.35	-0.02	-0.33	0.12	0.04
soybean	1991	2.53	-0.95	0.36	-0.33	0.08	-0.47	-0.04	-0.27
soybean	1992	2.73	-0.59	0.13	-0.23	0.07	-0.34	0.26	-0.19
soybean	1993	2.8	-0.15	0.06	-0.28	0	-0.37	0.39	0.27
soybean	1994	2.76	-0.88	0.44	-0.29	0.03	-0.19	0.23	-0.27
soybean	1995	2.67	-0.42	0.28	-0.3	-0.06	-0.26	0.24	0.11
soybean	1996	2.74	-0.52	0.37	-0.27	0.04	-0.56	0.17	0.03
soybean	1997	2.86	-0.68	0.34	-0.22	0.09	-0.5	0.16	-0.1
soybean	1998	2.87	-0.87	0.35	-0.21	-0.03	-0.39	0.16	-0.19
soybean	1999	2.96	-0.64	0.12	-0.2	0.01	-0.4	0.15	-0.24
soybean	2000	2.82	-0.43	0.23	-0.25	-0.04	-0.34	0.27	-0.31
soybean	2001	3.03	-0.14	0.27	-0.33	0.02	-0.39	0.3	-0.06
soybean	2002	2.92	-0.49	0.41	-0.25	0.01	-0.3	0.33	-0.27
soybean	2003	3.14	0.43	0.01	-0.18	0.02	-0.35	0.25	0.44
soybean	2004	3.11	-0.71	0.12	-0.17	0.08	-0.22	0.4	-0.38
soybean	2005	3.39	-0.14	0.39	-0.27	0.31	0.07	0.4	0.06
soybean	2006	3.1	-0.38	0.33	-0.28	0.05	-0.14	0.36	0.12
soybean	2007	3.2	-0.23	0.17	-0.35	-0.04	-0.24	0.21	0.09
soybean	2008	3.49	0.03	0.07	-0.03	0.04	-0.28	0.34	0.35
soybean	2009	3.25	-0.56	0.21	-0.1	0.12	-0.18	0.33	-0.32
soybean	2010	3.49	-0.29	0.15	-0.08	0.21	-0.15	0.57	0.02
soybean	2011	3.48	-0.46	0.13	-0.15	0.05	-0.29	0.37	-0.18
soybean	2012	3.59	-0.05	-0.03	0.04	0.42	0.05	0.62	-0.18
Cropname	year	Constant term	MAP_wc	MAP_wc^2	GDDT0_wc^2	Irr	Irr*MAP_wc	awPH30
sugarcane	1973	79.91	-15.83	10.82	11.19	6.94	15.42	-28.64
sugarcane	1974	83.26	-17.73	8.9	15.57	8.87	13.3	-31.32
sugarcane	1975	87.31	-15.5	12.72	5.54	9.85	22.46	-30.86
sugarcane	1976	88.94	-14.54	10.36	8.45	8.03	14.25	-32.36
sugarcane	1977	85.54	-6.37	9.91	15.22	5.35	11.3	-25.32
sugarcane	1978	84.15	-4.6	14.89	21.32	11.97	18.47	-27.13
sugarcane	1979	87.01	-10.24	9.64	23.34	15.7	16.57	-34.12
sugarcane	1980	89.7	-10.11	10.61	14.47	14.01	22.2	-31.14
sugarcane	1981	82.78	-12.89	16.01	22.6	10.36	20.16	-31.47
sugarcane	1982	94.93	3.99	13.96	9.66	11.23	25.97	-13.87
sugarcane	1983	90.24	-5.59	11.71	8.98	6.65	19.51	-20.16
sugarcane	1984	88.18	-8.35	13.03	10.12	7.46	18.36	-21.49
sugarcane	1985	87.3	-5.38	8.67	14.75	5.13	13.74	-14.2
sugarcane	1986	91.05	-12.83	6.62	9.92	1.28	8.33	-22.42
sugarcane	1987	87.08	-9.36	5.92	15.17	6.02	10.04	-18.82
sugarcane	1988	87.09	-12.71	7.62	17.92	5.91	12.81	-23.54
sugarcane	1989	85.28	-11.66	10.56	20.67	10.28	15.6	-25.79
sugarcane	1990	90.62	-7.25	12.69	9.6	10.64	19.45	-20.23
sugarcane	1991	93.05	-7.41	12.05	5.73	12.77	18.8	-19.69
sugarcane	1992	95.78	-8.12	6.72	3.71	12.37	11.02	-20.25
sugarcane	1993	89.85	-10.6	8.4	8.31	10.11	9.1	-23.46
sugarcane	1994	91.97	-11.89	8.16	10.16	12.41	8.71	-26.99
sugarcane	1995	104.98	1.65	12.74	4.24	22.93	17.77	-22.18
sugarcane	1996	96.9	-10.77	5.71	-1.54	8.66	6.94	-19.79
sugarcane	1997	99.23	-4.1	11.68	-0.47	7.23	10.28	-21.09
sugarcane	1998	103.43	-7.67	5.37	-1.47	4.31	5.6	-12.26
sugarcane	1999	102.29	-9.91	2.86	10.17	3.83	0.52	-15.23
sugarcane	2000	104.43	-5.27	2.6	2.06	8.26	2.35	-9.82
sugarcane	2001	100.27	-4.24	2.33	8.36	12.11	1.05	-8.26
sugarcane	2002	109.95	-4.93	5.47	-1.18	17.14	9.34	-18.33
sugarcane	2003	101.59	-5.8	8.39	-5.8	13.49	11.44	-14.79
sugarcane	2004	101.22	-13.47	12.78	-2.09	17.31	16.42	-34.49
sugarcane	2005	105.74	-11.71	7.92	-0.23	16.65	11.36	-27.31
sugarcane	2006	103.05	-10.93	6.16	4.26	14.41	6.48	-24.64
sugarcane	2007	98.33	-7.37	8.11	17.05	13.04	4.53	-24.03
sugarcane	2008	106.81	-5.96	5.11	3.19	8.04	3.98	-14.85
sugarcane	2009	102.55	-6.62	7.18	-0.9	8.65	8.28	-15.45
sugarcane	2010	107.88	-2.04	6.01	-0.75	17.76	10.66	-12.43
sugarcane	2011	98.31	-6.84	1.63	6.64	5.04	-0.65	-8.72
sugarcane	2012	101.87	-4.25	2.47	6.05	9.48	2.35	-10.2
Cropname	year	Constant term	GDDT0_wc	GDDT0_wc*MAP_wc	MAP_wc^2	Irr	Irr*MAP_wc	MAP_wc*WC_PCI	VF_wc*GDDT0_wc	VF_wc	awESAslope	awPH30
wheat	1973	3.29	-0.25	-1.18	0.12	-0.05	-0.32	0.38	-0.51	0.61	-0.39	-1.04
wheat	1974	3.17	-0.56	-1.28	0.15	0.05	-0.36	0.56	-0.61	0.58	-0.43	-1.01
wheat	1975	3.33	-0.37	-0.98	0.12	0.11	-0.35	0.45	-0.25	0.42	-0.31	-0.81
wheat	1976	3.49	-0.14	-0.91	0.1	0.07	-0.42	0.51	-0.12	0.52	-0.3	-0.7
wheat	1977	3.37	-0.3	-1.09	0.13	0.03	-0.37	0.5	-0.38	0.59	-0.44	-0.96
wheat	1978	3.84	-0.33	-1.02	0.1	0.02	-0.51	0.59	-0.3	0.62	-0.49	-1.07
wheat	1979	3.92	-0.11	-0.95	0.05	0.23	-0.49	0.57	-0.16	0.83	-0.38	-0.98
wheat	1980	4.3	-0.01	-0.97	0.08	0.11	-0.45	0.63	0.08	0.91	-0.51	-0.81
wheat	1981	4.22	0.08	-1.01	0.1	0.12	-0.59	0.64	-0.11	1.08	-0.36	-1
wheat	1982	4.44	-0.1	-1.1	0.1	0.1	-0.58	0.67	-0.2	1.05	-0.35	-0.96
wheat	1983	4.39	-0.17	-0.96	0.11	0.18	-0.51	0.5	-0.16	1.02	-0.5	-0.92
wheat	1984	4.95	-0.08	-1.06	0.08	0.06	-0.53	0.63	-0.24	1.25	-0.57	-1.04
wheat	1985	4.75	-0.17	-0.97	0.07	0.21	-0.46	0.54	-0.12	1.01	-0.49	-1.01
wheat	1986	4.83	-0.12	-1.27	0.15	0.35	-0.54	0.54	-0.3	1.21	-0.44	-1.2
wheat	1987	4.95	-0.26	-1.1	0.13	0.14	-0.51	0.43	-0.02	1.01	-0.62	-1.11
wheat	1988	4.87	-0.7	-1.16	0.13	0.32	-0.36	0.47	-0.25	0.74	-0.71	-1.09
wheat	1989	4.62	-0.5	-1.02	0.14	0.42	-0.23	0.27	-0.52	1.16	-0.52	-0.89
wheat	1990	5.01	-0.88	-1.22	0.16	0.55	-0.34	0.39	-0.36	0.92	-0.56	-1.23
wheat	1991	5.15	-0.84	-1.12	0.1	0.4	-0.37	0.46	-0.31	0.81	-0.66	-1.19
wheat	1992	5.74	-0.25	-0.81	-0.03	0.37	-0.72	0.3	0.2	0.99	-0.63	-1.35
wheat	1993	5.54	-0.48	-0.88	0.03	0.59	-0.69	0.35	0.05	1.02	-0.44	-1.32
wheat	1994	5.37	-0.4	-0.98	0.05	0.57	-0.76	0.49	-0.27	1.31	-0.63	-1.44
wheat	1995	5.67	-0.41	-1.01	0.07	0.59	-0.75	0.45	-0.15	1.16	-0.72	-1.5
wheat	1996	5.77	-0.65	-0.96	0.07	0.53	-0.71	0.46	-0.12	1.08	-0.17	-1.18
wheat	1997	5.95	0.07	-1.02	0.08	0.65	-0.69	0.48	0.08	1.77	-0.63	-1.19
wheat	1998	5.95	-0.34	-1.05	0.13	0.42	-0.79	0.48	-0.15	1.43	-0.64	-1.47
wheat	1999	5.96	-0.56	-1.2	0.19	0.62	-0.74	0.55	-0.01	1.26	-0.88	-1.45
wheat	2000	5.93	-0.15	-1.53	0.22	0.73	-0.85	0.75	-0.48	1.7	-0.74	-1.7
wheat	2001	5.9	-0.55	-1.15	0.16	0.78	-0.42	0.4	0.03	1.12	-0.72	-1.15
wheat	2002	5.98	0.2	-1.28	0.15	0.68	-0.75	0.51	-0.44	1.94	-0.6	-1.6
wheat	2003	5.51	-0.9	-1.02	0.18	0.69	-0.48	0.31	-0.08	0.89	-0.67	-1.03
wheat	2004	6.46	-0.15	-1.18	0.11	0.54	-0.71	0.41	-0.06	1.78	-0.79	-1.55
wheat	2005	6.34	-0.47	-1.24	0.19	0.58	-0.52	0.46	0.3	1.25	-0.81	-1.22
wheat	2006	6.35	0.09	-1.07	0.11	0.5	-0.76	0.47	0.37	1.6	-0.67	-1.14
wheat	2007	6.29	-0.08	-0.95	0.14	0.6	-0.69	0.51	0.4	1.38	-0.85	-1
wheat	2008	6.65	0.31	-1.39	0.21	0.74	-0.55	0.51	0.1	2.27	-0.61	-1.39
wheat	2009	6.83	0.35	-1.2	0.1	0.61	-0.81	0.63	0.22	2.05	-0.85	-1.46
wheat	2010	6.4	0.11	-0.9	0.12	0.32	-0.62	0.57	0.44	1.55	-0.86	-0.73
wheat	2011	6.39	-0.1	-1.07	0.09	0.46	-0.76	0.62	0.08	1.23	-0.84	-1.09
wheat	2012	6.52	0.36	-1.38	0.17	0.56	-0.75	0.73	-0.11	1.89	-0.75	-1.3
Coefficients are given in terms of variables in z-score form. To go from z-score form to physical form apply this transformation:
Xphysical=Xzscore*N2+N1
	Cropname	GDDT0_wc	MAP_wc	GDDTb_wc	awAWCH2_30	Irr	VF_wc	awORC30	awESAslope	WC_PCI	awCEC30	awPH30
N1	barley	5269.02	822.162	5269.02	0.363308	0.23282	0.718633	24.2101	7.08334	14.4047	-452.675	68.444
N2	barley	2146.7	423.59	2146.7	0.274279	0.266794	0.437906	13.5548	6.95887	4.89528	1911	9.0104
N1	cassava	8232.4	1519.88	3544.27	0.371109	0.002101	0.064908	23.3174	6.52649	12.2088	-1093.94	55.6013
N2	cassava	1312.55	598.557	1208.31	0.365038	0.01146	0.236515	23.3556	5.52766	2.84987	3558.82	4.87631
N1	maize	6936.99	1179.55	4246.52	0.32286	0.119023	0.340713	22.787	5.27679	13.3357	-578.987	61.8667
N2	maize	2129.44	562.306	1821.43	0.292427	0.207291	0.468782	16.3898	5.22403	4.30611	2494.08	9.02714
N1	oilpalm	6811.98	1327.27	947.565	0.372631	0.000847	0.542707	25.4148	9.47234	12.5944	-789.576	61.7534
N2	oilpalm	1742.69	518.564	750.946	0.324219	0.010964	0.487208	17.2522	7.70207	2.6056	2766.33	8.04918
N1	rapeseed	5930.02	937.61	4335.6	0.32576	0.066302	0.660821	23.3616	7.21821	15.492	-365.02	69.0349
N2	rapeseed	2351.69	527.546	2110.86	0.212478	0.159564	0.466226	12.7495	7.26059	5.09635	1633.84	8.685
N1	rice	7800.02	1331.77	6042.5	0.38905	0.278491	0.254276	23.3066	6.23712	14.7513	-795.239	62.2352
N2	rice	2011.77	670.966	1884.66	0.324292	0.283889	0.428383	19.9517	6.06048	4.64697	2848.25	9.53873
N1	sorghum	6802.74	952.933	3592.75	0.340624	0.189663	0.492251	20.2592	6.00488	15.2995	-360.705	67.994
N2	sorghum	2316.96	466.412	1841.18	0.248547	0.264975	0.494817	9.48248	6.45512	4.81628	1771.45	8.22929
N1	soybean	5937.99	1203.86	3433.58	0.333629	0.12777	0.620536	25.5401	6.33231	12.1147	-690.054	61.7776
N2	soybean	1999.32	562.717	1614.75	0.289771	0.206452	0.479795	21.2814	6.33505	4.03613	2783.4	9.18152
N1	sugarcane	7961.34	1290.66	3823.1	0.41161	0.360343	0.294064	22.7232	6.92019	15.3793	-867.566	65.0353
N2	sugarcane	1888.22	628.99	1547.36	0.326988	0.292491	0.447439	13.2035	6.98741	5.0744	2899.06	8.86723
N1	wheat	5952.38	940.039	5952.38	0.344777	0.228211	0.59701	22.511	5.28015	14.13	-343.995	66.7252
N2	wheat	2294.41	479.61	2294.41	0.257011	0.267893	0.482957	11.6313	5.95249	5.55922	1550.73	9.06639

## Sheet: Table S15 barley convergence
These tables are country-level calculations of what percentage of harvested area has yield gaps that are converging (or diverging) based on the post-2000 period.
It does not include a calculation of the convergence time for the country as a whole. This quantity is difficult to interpret if some regions within a country are hitting a yield ceiling while some have diverging yield ceilings.
Countries are only included if they contribute at least 1% of year 2000 production.
Calculations for circa2000-circa2010 carried out over interval 1998-2012
region name	percent production significantly converging within 20 years	percent production sig converging	percent production sig diverging	area sig tcrash<20	area sig converge	area sig diverge	2000 production (Mt)	percent global yr 2000 prod	percent global yr 2000 area
World	0.0051	0.0056	0.0087	0.0052	0.0058	0.0073	120.73	1	1
Russia	0	0.0022	0.0423	0	0.002	0.0283	14.5221	0.120285	0.16522
Canada	0	0	0	0	0	0	11.4931	0.095196	0.079901
Spain	0.0022	0.0022	0	0.0047	0.0047	0	8.80076	0.072896	0.063005
France	0	0	0	0	0	0	8.65215	0.071665	0.027403
Turkey	0	0	0	0	0	0	8.10259	0.067113	0.071904
Ukraine	0	0	0	0	0	0	7.9457	0.065814	0.073993
Germany	0	0	0	0	0	0	6.76703	0.056051	0.022717
United States	0	0	0.0462	0	0	0.0445	5.9017	0.048883	0.036601
Australia	0	0	0	0	0	0	4.5239	0.037471	0.050562
United Kingdom	0	0	0	0	0	0	4.51608	0.037406	0.016337
Denmark	0	0	0	0	0	0	3.86261	0.031994	0.014655
Poland	0	0	0	0	0	0	3.30037	0.027337	0.021501
China	0.0023	0.0024	0.0389	0.0042	0.0044	0.037	3.00795	0.024915	0.015189
Iran	0	0	0	0	0	0	2.49955	0.020704	0.029833
Czech Republic	0.0683	0.0683	0	0.0768	0.0768	0	1.92423	0.015938	0.010228
Kazakhstan	0	0	0	0	0	0	1.89552	0.0157	0.033618
Belarus	0	0	0	0	0	0	1.51305	0.012532	0.01502
Morocco	0	0	0	0	0	0	1.34744	0.011161	0.042804
India	0	0	0	0	0	0	1.29749	0.010747	0.011515
Italy	0	0	0	0	0	0	1.25398	0.010387	0.006836
Ireland	0	0	0	0	0	0	1.18046	0.009778	0.003633
Romania	0	0	0	0	0	0	1.17319	0.009717	0.009537
Hungary	0	0	0	0	0	0	1.11879	0.009267	0.006948
Sweden	0	0	0	0	0	0	1.10494	0.009152	0.004924
Austria	0	0	0	0	0	0	1.01862	0.008437	0.004532
Ethiopia	0	0	0	0	0	0	0.988213	0.008185	0.017966
Syria	0	0	0	0	0	0	0.876559	0.00726	0.026805
Lithuania	0	0	0	0	0	0	0.870844	0.007213	0.007627
Bulgaria	0.3939	0.3939	0	0.4323	0.4323	0	0.837816	0.00694	0.005816
Iraq	0	0	0	0	0	0	0.668511	0.005537	0.023783
Slovakia	0	0	0	0	0	0	0.632945	0.005243	0.004052

## Sheet: Table S16 cassava convergence
These tables are country-level calculations of what percentage of harvested area has yield gaps that are converging (or diverging) based on the post-2000 period.
It does not include a calculation of the convergence time for the country as a whole. This quantity is difficult to interpret if some regions within a country are hitting a yield ceiling while some have diverging yield ceilings.
Countries are only included if they contribute at least 1% of year 2000 production.
Calculations for circa2000-circa2010 carried out over interval 1998-2012
region name	percent production significantly converging within 20 years	percent production sig converging	percent production sig diverging	area sig tcrash<20	area sig converge	area sig diverge	2000 production (Mt)	percent global yr 2000 prod	percent global yr 2000 area
World	0.0083	0.0094	0.4797	0.0129	0.014	0.5048	153.858	1	1
Nigeria	0	0	0.7921	0	0	0.7577	33.1762	0.21563	0.217554
Thailand	0	0	0.0663	0	0	0.0635	17.2569	0.112161	0.070056
Indonesia	0.0043	0.0043	0.2819	0.0045	0.0045	0.2921	16.083	0.104531	0.084754
Democratic Republic of the Congo	0	0	0.7071	0	0	0.6521	15.9666	0.103775	0.130671
Brazil	0.0079	0.0081	0.4413	0.0097	0.0099	0.5133	15.724	0.102199	0.07972
Ghana	0	0	0.5889	0	0	0.5158	8.36682	0.05438	0.045906
Mozambique	0	0	0.4037	0	0	0.3561	5.69243	0.036998	0.063223
Uganda	0	0	0	0	0	0	4.73813	0.030796	0.025541
Angola	0.0536	0.0536	0.0122	0.0672	0.0672	0.0165	4.37426	0.028431	0.035067
China	0	0	0.0916	0	0	0.0811	3.5643	0.023166	0.014853
Paraguay	0	0	0.2336	0	0	0.2205	3.54356	0.023031	0.015796
Vietnam	0.07	0.1298	0.0233	0.0782	0.1426	0.0263	2.67396	0.017379	0.017442
Madagascar	0	0	0.2002	0	0	0.4126	2.44151	0.015869	0.02348
C√¥te d'Ivoire	0	0	1	0	0	1	2.09257	0.013601	0.018206
Benin	0	0	0.4225	0	0	0.3716	2.02009	0.01313	0.013056
Cameroon	0.0054	0.0054	0.6367	0.0107	0.0107	0.5772	1.94443	0.012638	0.013304
Colombia	0	0	0.8019	0	0	0.8115	1.75615	0.011414	0.011786
Philippines	0	0	0.9915	0	0	0.9916	1.73509	0.011277	0.014165
Guinea	0	0	1	0	0	1	0.830741	0.005399	0.007949
Costa Rica	0	0	1	0	0	1	0.817225	0.005312	0.006143
Republic of Congo	0	0	1	0	0	1	0.817224	0.005312	0.006143
Peru	0	0	0.4844	0	0	0.4722	0.774659	0.005035	0.004906

## Sheet: Table S17 maize convergence
These tables are country-level calculations of what percentage of harvested area has yield gaps that are converging (or diverging) based on the post-2000 period.
It does not include a calculation of the convergence time for the country as a whole. This quantity is difficult to interpret if some regions within a country are hitting a yield ceiling while some have diverging yield ceilings.
Countries are only included if they contribute at least 1% of year 2000 production.
Calculations for circa2000-circa2010 carried out over interval 1998-2012
region name	percent production significantly converging within 20 years	percent production sig converging	percent production sig diverging	area sig tcrash<20	area sig converge	area sig diverge	2000 production (Mt)	percent global yr 2000 prod	percent global yr 2000 area
World	0.0602	0.1272	0.5234	0.0534	0.1274	0.5577	560.318	1	1
United States	0.0509	0.1026	0.5376	0.0486	0.1088	0.5356	240.211	0.428705	0.234852
China	0.1119	0.1688	0.4858	0.1255	0.197	0.4479	110.269	0.196797	0.174155
Brazil	0.1644	0.2744	0.3511	0.1371	0.2499	0.4261	26.3869	0.047093	0.069065
Mexico	0.0285	0.0622	0.5148	0.0207	0.0586	0.6513	16.9202	0.030197	0.054077
France	0	0.0104	0.8155	0	0.0106	0.8259	15.4799	0.027627	0.014549
Argentina	0.0897	0.156	0.5026	0.0885	0.1706	0.52	14.4521	0.025793	0.020267
Italy	0	0	1	0	0	1	10.042	0.017922	0.008719
Indonesia	0.0409	0.0499	0.2841	0.0428	0.052	0.3	9.49618	0.016948	0.028149
South Africa	0.0383	0.6975	0.0136	0.0364	0.6874	0.0374	9.11038	0.016259	0.030717
India	0.0236	0.035	0.5911	0.0202	0.0274	0.5811	8.59343	0.015337	0.040141
Canada	0	0.6411	0	0	0.6326	0	8.46138	0.015101	0.009761
Romania	0	0	0.8306	0	0	0.8239	8.39768	0.014987	0.024709
Hungary	0	0	0.7226	0	0	0.696	6.45321	0.011517	0.009591
Egypt	0	0	0	0	0	0	6.29787	0.01124	0.007016
Nigeria	0	0	0.7993	0	0	0.7449	4.75653	0.008489	0.027741
Thailand	0	0	0.8323	0	0	0.8342	4.4252	0.007898	0.010183
Philippines	0	0	0.8576	0	0	0.8595	4.34403	0.007753	0.020486
Spain	0	0.0026	0.1079	0	0.004	0.1076	4.30014	0.007674	0.003748

## Sheet: Table S18 oil palm convergence
These tables are country-level calculations of what percentage of harvested area has yield gaps that are converging (or diverging) based on the post-2000 period.
It does not include a calculation of the convergence time for the country as a whole. This quantity is difficult to interpret if some regions within a country are hitting a yield ceiling while some have diverging yield ceilings.
Countries are only included if they contribute at least 1% of year 2000 production.
Calculations for circa2000-circa2010 carried out over interval 1998-2012
region name	percent production significantly converging within 20 years	percent production sig converging	percent production sig diverging	area sig tcrash<20	area sig converge	area sig diverge	2000 production (Mt)	percent global yr 2000 prod	percent global yr 2000 area
World	0.0549	0.0549	0	0.0394	0.0394	0	105.691	1	1
Malaysia	0	0	0	0	0	0	54.8049	0.518537	0.329603
Indonesia	0.2082	0.2082	0	0.2372	0.2372	0	27.2232	0.257573	0.162784
Nigeria	0	0	0	0	0	0	8.19413	0.077529	0.334904
Thailand	0	0	0	0	0	0	3.48472	0.032971	0.024325
Colombia	0	0	0	0	0	0	2.42253	0.022921	0.014565
Ecuador	0	0	0	0	0	0	1.24249	0.011756	0.011072
Democratic Republic of the Congo	0	0	0	0	0	0	1.0994	0.010402	0.020878
Cameroon	0.1304	0.1304	0	0.1312	0.1312	0	1.05861	0.010016	0.005963
Ghana	0	0	0	0	0	0	1.05729	0.010004	0.018197
C√¥te d'Ivoire	0	0	0	0	0	0	0.938805	0.008883	0.014028
Guinea	0	0	0	0	0	0	0.830269	0.007856	0.033786
Honduras	0	0	0	0	0	0	0.670899	0.006348	0.004512
China	0.0003	0.0003	0	0.0003	0.0003	0	0.60275	0.005703	0.004593

## Sheet: Table S19 rapeseed convergence
These tables are country-level calculations of what percentage of harvested area has yield gaps that are converging (or diverging) based on the post-2000 period.
It does not include a calculation of the convergence time for the country as a whole. This quantity is difficult to interpret if some regions within a country are hitting a yield ceiling while some have diverging yield ceilings.
Countries are only included if they contribute at least 1% of year 2000 production.
Calculations for circa2000-circa2010 carried out over interval 1998-2012
region name	percent production significantly converging within 20 years	percent production sig converging	percent production sig diverging	area sig tcrash<20	area sig converge	area sig diverge	2000 production (Mt)	percent global yr 2000 prod	percent global yr 2000 area
World	0.0113	0.0117	0.0588	0.0095	0.0101	0.0433	30.7157	1	1
China	0.0311	0.0323	0.0764	0.0263	0.0281	0.0579	9.78407	0.318536	0.313855
Canada	0	0	0	0	0	0	6.57868	0.21418	0.217857
India	0	0	0.0005	0	0	0.0003	4.31296	0.140415	0.230131
France	0	0	0.1555	0	0	0.1615	3.1337	0.102023	0.048371
Australia	0	0	0.3282	0	0	0.2469	1.69955	0.055332	0.068064
Poland	0	0	0	0	0	0	1.04143	0.033906	0.021957
Germany	0	0	0	0	0	0	0.860219	0.028006	0.012856
Czech Republic	0	0	0	0	0	0	0.82798	0.026956	0.015007
United Kingdom	0	0	0	0	0	0	0.824264	0.026835	0.01274
Denmark	0	0	0	0	0	0	0.298771	0.009727	0.005009
Bangladesh	0	0	0	0	0	0	0.245408	0.00799	0.015426
Hungary	0.2057	0.2057	0	0.1974	0.1974	0	0.198653	0.006467	0.005535

[truncated: 5 more sheets: Table S20 rice convergence, Table S21 sorghum convergence, Table S22 soybean, Table S23 sugarcane convergence, Table S24 wheat convergence]
